# Supplementary material for: The effect of plant weight on estimations of stalk lodging resistance
Source: Plant Methods. 2020 Sep 21;16:128. doi: 10.1186/s13007-020-00670-w (PMC7507268; doi:10.1186/s13007-020-00670-w)
Supplement: Supplementary file 1 — Additional file 1. Spreadsheet for calculating the effect of self-weight. [file 13007_2020_670_MOESM1_ESM.xlsx]

## Sheet: Sheet1
	INPUTS						Instructions: For each location, input height (h), applied force (F), applied moment (M), and weight (w) as shown in Figure 1 of the article, as well as the flexural stiffness of the plant stem (EI). If a location is unused, just leave everything blank. It will then calculate the moment from self loading (W) for each location. It will also calculate the displacement (d) of each location and the i…
	Location #	Height, h (mm)	Force, F (N)	Moment, M (Nmm)	Weight, w (N)
	1	0	0	0	0
	2	0	0	0	0
	3	0	0	0	0
	4	0	0	0	0
	5	0	0	0	0
	6	0	0	0	0
	7	0	0	0	0
	8	0	0	0	0
	9	0	0	0	0
	10	0	0	0	0
			Flexural Stiffness, EI (Nmm^2)		10000000
	OUTPUTS
	Location #	Self-Loading Included			Self-Loading Ignored		Error (%)
		Weight-Induced Moment, W (Nmm)	Deflection, d (mm)	M_TOTAL, (Nmm)	Deflection, d (mm)	M_TOTAL, (Nmm)	Deflection (%)	M_TOTAL (%)
	1	0	0	0	0	0
	2	0	0	0	0	0
	3	0	0	0	0	0
	4	0	0	0	0	0
	5	0	0	0	0	0
	6	0	0	0	0	0
	7	0	0	0	0	0
	8	0	0	0	0	0
	9	0	0	0	0	0
	10	0	0	0	0	0

## Sheet: Sheet2
	WITH WEIGHTS
	Square Matrix																						F											M
	1	0	0	0	0	0	0	0	0	0	0	0	0	0	0	0	0	0	0	0			0	0	0	0	0	0	0	0	0	0		0	0	0	0	0	0	0	0	0	0
	0	1	0	0	0	0	0	0	0	0	0	0	0	0	0	0	0	0	0	0			0	0	0	0	0	0	0	0	0	0		0	0	0	0	0	0	0	0	0	0
	0	0	1	0	0	0	0	0	0	0	0	0	0	0	0	0	0	0	0	0			0	0	0	0	0	0	0	0	0	0		0	0	0	0	0	0	0	0	0	0
	0	0	0	1	0	0	0	0	0	0	0	0	0	0	0	0	0	0	0	0			0	0	0	0	0	0	0	0	0	0		0	0	0	0	0	0	0	0	0	0
	0	0	0	0	1	0	0	0	0	0	0	0	0	0	0	0	0	0	0	0			0	0	0	0	0	0	0	0	0	0		0	0	0	0	0	0	0	0	0	0
	0	0	0	0	0	1	0	0	0	0	0	0	0	0	0	0	0	0	0	0			0	0	0	0	0	0	0	0	0	0		0	0	0	0	0	0	0	0	0	0
	0	0	0	0	0	0	1	0	0	0	0	0	0	0	0	0	0	0	0	0			0	0	0	0	0	0	0	0	0	0		0	0	0	0	0	0	0	0	0	0
	0	0	0	0	0	0	0	1	0	0	0	0	0	0	0	0	0	0	0	0			0	0	0	0	0	0	0	0	0	0		0	0	0	0	0	0	0	0	0	0
	0	0	0	0	0	0	0	0	1	0	0	0	0	0	0	0	0	0	0	0			0	0	0	0	0	0	0	0	0	0		0	0	0	0	0	0	0	0	0	0
	0	0	0	0	0	0	0	0	0	1	0	0	0	0	0	0	0	0	0	0			0	0	0	0	0	0	0	0	0	0		0	0	0	0	0	0	0	0	0	0
	0	0	0	0	0	0	0	0	0	0	1	0	0	0	0	0	0	0	0	0			0	0	0	0	0	0	0	0	0	0		0	0	0	0	0	0	0	0	0	0
	0	0	0	0	0	0	0	0	0	0	0	1	0	0	0	0	0	0	0	0			0	0	0	0	0	0	0	0	0	0		0	0	0	0	0	0	0	0	0	0
	0	0	0	0	0	0	0	0	0	0	0	0	1	0	0	0	0	0	0	0			0	0	0	0	0	0	0	0	0	0		0	0	0	0	0	0	0	0	0	0
	0	0	0	0	0	0	0	0	0	0	0	0	0	1	0	0	0	0	0	0			0	0	0	0	0	0	0	0	0	0		0	0	0	0	0	0	0	0	0	0
	0	0	0	0	0	0	0	0	0	0	0	0	0	0	1	0	0	0	0	0			0	0	0	0	0	0	0	0	0	0		0	0	0	0	0	0	0	0	0	0
	0	0	0	0	0	0	0	0	0	0	0	0	0	0	0	1	0	0	0	0			0	0	0	0	0	0	0	0	0	0		0	0	0	0	0	0	0	0	0	0
	0	0	0	0	0	0	0	0	0	0	0	0	0	0	0	0	1	0	0	0			0	0	0	0	0	0	0	0	0	0		0	0	0	0	0	0	0	0	0	0
	0	0	0	0	0	0	0	0	0	0	0	0	0	0	0	0	0	1	0	0			0	0	0	0	0	0	0	0	0	0		0	0	0	0	0	0	0	0	0	0
	0	0	0	0	0	0	0	0	0	0	0	0	0	0	0	0	0	0	1	0			0	0	0	0	0	0	0	0	0	0		0	0	0	0	0	0	0	0	0	0
	0	0	0	0	0	0	0	0	0	0	0	0	0	0	0	0	0	0	0	1			0	0	0	0	0	0	0	0	0	0		0	0	0	0	0	0	0	0	0	0
	Square Matrix Inverse																						F + M			Results
	1	0	0	0	0	0	0	0	0	0	0	0	0	0	0	0	0	0	0	0			0			0
	0	1	0	0	0	0	0	0	0	0	0	0	0	0	0	0	0	0	0	0			0			0
	0	0	1	0	0	0	0	0	0	0	0	0	0	0	0	0	0	0	0	0			0			0
	0	0	0	1	0	0	0	0	0	0	0	0	0	0	0	0	0	0	0	0			0			0
	0	0	0	0	1	0	0	0	0	0	0	0	0	0	0	0	0	0	0	0			0			0
	0	0	0	0	0	1	0	0	0	0	0	0	0	0	0	0	0	0	0	0			0			0
	0	0	0	0	0	0	1	0	0	0	0	0	0	0	0	0	0	0	0	0			0			0
	0	0	0	0	0	0	0	1	0	0	0	0	0	0	0	0	0	0	0	0			0			0
	0	0	0	0	0	0	0	0	1	0	0	0	0	0	0	0	0	0	0	0			0			0
	0	0	0	0	0	0	0	0	0	1	0	0	0	0	0	0	0	0	0	0			0			0
	0	0	0	0	0	0	0	0	0	0	1	0	0	0	0	0	0	0	0	0			0			0
	0	0	0	0	0	0	0	0	0	0	0	1	0	0	0	0	0	0	0	0			0			0
	0	0	0	0	0	0	0	0	0	0	0	0	1	0	0	0	0	0	0	0			0			0
	0	0	0	0	0	0	0	0	0	0	0	0	0	1	0	0	0	0	0	0			0			0
	0	0	0	0	0	0	0	0	0	0	0	0	0	0	1	0	0	0	0	0			0			0
	0	0	0	0	0	0	0	0	0	0	0	0	0	0	0	1	0	0	0	0			0			0
	0	0	0	0	0	0	0	0	0	0	0	0	0	0	0	0	1	0	0	0			0			0
	0	0	0	0	0	0	0	0	0	0	0	0	0	0	0	0	0	1	0	0			0			0
	0	0	0	0	0	0	0	0	0	0	0	0	0	0	0	0	0	0	1	0			0			0
	0	0	0	0	0	0	0	0	0	0	0	0	0	0	0	0	0	0	0	1			0			0
	WITHOUT WEIGHTS
	Square Matrix
	1	0	0	0	0	0	0	0	0	0	0	0	0	0	0	0	0	0	0	0
	0	1	0	0	0	0	0	0	0	0	0	0	0	0	0	0	0	0	0	0
	0	0	1	0	0	0	0	0	0	0	0	0	0	0	0	0	0	0	0	0
	0	0	0	1	0	0	0	0	0	0	0	0	0	0	0	0	0	0	0	0
	0	0	0	0	1	0	0	0	0	0	0	0	0	0	0	0	0	0	0	0
	0	0	0	0	0	1	0	0	0	0	0	0	0	0	0	0	0	0	0	0
	0	0	0	0	0	0	1	0	0	0	0	0	0	0	0	0	0	0	0	0
	0	0	0	0	0	0	0	1	0	0	0	0	0	0	0	0	0	0	0	0
	0	0	0	0	0	0	0	0	1	0	0	0	0	0	0	0	0	0	0	0
	0	0	0	0	0	0	0	0	0	1	0	0	0	0	0	0	0	0	0	0
	0	0	0	0	0	0	0	0	0	0	1	0	0	0	0	0	0	0	0	0
	0	0	0	0	0	0	0	0	0	0	0	1	0	0	0	0	0	0	0	0
	0	0	0	0	0	0	0	0	0	0	0	0	1	0	0	0	0	0	0	0
	0	0	0	0	0	0	0	0	0	0	0	0	0	1	0	0	0	0	0	0
	0	0	0	0	0	0	0	0	0	0	0	0	0	0	1	0	0	0	0	0
	0	0	0	0	0	0	0	0	0	0	0	0	0	0	0	1	0	0	0	0
	0	0	0	0	0	0	0	0	0	0	0	0	0	0	0	0	1	0	0	0
	0	0	0	0	0	0	0	0	0	0	0	0	0	0	0	0	0	1	0	0
	0	0	0	0	0	0	0	0	0	0	0	0	0	0	0	0	0	0	1	0
	0	0	0	0	0	0	0	0	0	0	0	0	0	0	0	0	0	0	0	1
	Square Matrix Inverse																						F + M			Results
	1	0	0	0	0	0	0	0	0	0	0	0	0	0	0	0	0	0	0	0			0			0
	0	1	0	0	0	0	0	0	0	0	0	0	0	0	0	0	0	0	0	0			0			0
	0	0	1	0	0	0	0	0	0	0	0	0	0	0	0	0	0	0	0	0			0			0
	0	0	0	1	0	0	0	0	0	0	0	0	0	0	0	0	0	0	0	0			0			0
	0	0	0	0	1	0	0	0	0	0	0	0	0	0	0	0	0	0	0	0			0			0
	0	0	0	0	0	1	0	0	0	0	0	0	0	0	0	0	0	0	0	0			0			0
	0	0	0	0	0	0	1	0	0	0	0	0	0	0	0	0	0	0	0	0			0			0
	0	0	0	0	0	0	0	1	0	0	0	0	0	0	0	0	0	0	0	0			0			0
	0	0	0	0	0	0	0	0	1	0	0	0	0	0	0	0	0	0	0	0			0			0
	0	0	0	0	0	0	0	0	0	1	0	0	0	0	0	0	0	0	0	0			0			0
	0	0	0	0	0	0	0	0	0	0	1	0	0	0	0	0	0	0	0	0			0			0
	0	0	0	0	0	0	0	0	0	0	0	1	0	0	0	0	0	0	0	0			0			0
	0	0	0	0	0	0	0	0	0	0	0	0	1	0	0	0	0	0	0	0			0			0
	0	0	0	0	0	0	0	0	0	0	0	0	0	1	0	0	0	0	0	0			0			0
	0	0	0	0	0	0	0	0	0	0	0	0	0	0	1	0	0	0	0	0			0			0
	0	0	0	0	0	0	0	0	0	0	0	0	0	0	0	1	0	0	0	0			0			0
	0	0	0	0	0	0	0	0	0	0	0	0	0	0	0	0	1	0	0	0			0			0
	0	0	0	0	0	0	0	0	0	0	0	0	0	0	0	0	0	1	0	0			0			0
	0	0	0	0	0	0	0	0	0	0	0	0	0	0	0	0	0	0	1	0			0			0
	0	0	0	0	0	0	0	0	0	0	0	0	0	0	0	0	0	0	0	1			0			0
		M_Total						w/out Weights	w/Weights
	#	h	F	M	W	M_f		M_Total	M_Total
	1	0	0	0	0	0		0	0
	2	0	0	0	0	0		0	0
	3	0	0	0	0	0		0	0
	4	0	0	0	0	0		0	0
	5	0	0	0	0	0		0	0
	6	0	0	0	0	0		0	0
	7	0	0	0	0	0		0	0
	8	0	0	0	0	0		0	0
	9	0	0	0	0	0		0	0
	10	0	0	0	0	0		0	0
