# Supplementary material for: The effect of plant weight on estimations of stalk lodging resistance
Source: Plant Methods. 2020 Sep 21;16:128. doi: 10.1186/s13007-020-00670-w (PMC7507268; doi:10.1186/s13007-020-00670-w)
Supplement: Supplementary file 4 — Additional file 4. Biomass data from case study 3. [file 13007_2020_670_MOESM4_ESM.xlsx]

## Sheet: Wheat Biomass
27"x27" Sample of Wheat Biomass Taken at the University of Saskatchewan Kernan Research Farm
12" Spacing
Date- July 27, 2018
Bag #	Pass #	Approx. Time	Lower Height (cm)	Layer (cm)	Wet Biomass (g +/- 0.02g)	Dry Biomass (g +/- 0.02g)	Mass Lost (g +/- 0.04g)	%Loss
0	1	10:07:00	90	NA	NA	NA	NA	NA
1	2	10:25:00	80	80-90	104.41	37.11	67.3	64.4574
2	3	10:38:00	70	70-80	104.25	35.66	68.59	65.7938
3	4	10:47:00	60	60-70	68.54	24.66	43.88	64.021
4	5	10:59:00	50	50-60	135.54	40.58	94.96	70.0605
5	6	11:11:00	40	40-50	118.08	30.81	87.27	73.9075
6	7	11:22:00	30	30-40	209.92	53.76	156.16	74.3902
7	8	11:33:00	20	20-30	201.88	49.28	152.6	75.5895
8	9	11:44:00	10	10-20	207.26	50.51	156.75	75.6296
9	10	11:53:00	0	0-10	164.14	33.18	130.96	79.7855
				Average	146.002	39.5056	106.497	71.515
				Total	1314.02	355.55	958.47
Date- Aug 7, 2018
Bag #	Pass #		Lower Height (cm)	Layer (cm)	Wet Biomass (g +/- 0.02g)	Dry Biomass (g +/- 0.02g)	Mass Lost (g +/- 0.04g)	%Loss
0	1		100	NA	NA	NA	NA	NA
1	2		90	90-100	1.66	1.5	0.16	9.63855
2	3		80	80-90	255.72	104.21	151.51	59.2484
3	4		70	70-80	194.1	76.68	117.42	60.4946
4	5		60	60-70	58.04	25.07	32.97	56.8057
5	6		50	50-60	95.93	35.61	60.32	62.8792
6	7		40	40-50	137.37	46.57	90.8	66.0989
7	8		30	30-40	131.51	42.21	89.3	67.9036
8	9		20	20-30	191.6	59.86	131.74	68.7578
9	10		10	10-20	198.62	62.42	136.2	68.5732
10	11		0	0-10	171.35	65.25	106.1	61.92
				Average	143.59	51.938	91.652	58.232
				Total	1435.9	519.38	916.52
Date- Aug 16, 2018
Bag #	Pass #		Lower Height (cm)	Layer (cm)	Wet Biomass (g +/- 0.02g)	Dry Biomass (g +/- 0.02g)	Mass Lost (g +/- 0.04g)	%Loss
0	1		100	NA	NA	NA	NA	NA
1	2		90	90-100	7.25	3.4	3.85	53.1034
2	3		80	80-90	320.73	153.41	167.32	52.1685
3	4		70	70-80	261.76	118.14	143.62	54.8671
4	5		60	60-70	58.81	24.82	33.99	57.7963
5	6		50	50-60	93.17	33.9	59.27	63.6149
6	7		40	40-50	135.31	45.68	89.63	66.2405
7	8		30	30-40	135.6	44.63	90.97	67.087
8	9		20	20-30	170.25	56.81	113.44	66.6314
9	10		10	10-20	154.44	54.48	99.96	64.7242
10	11		0	0-10	125.41	53.86	71.55	57.0529
				Average	146.273	58.913	87.36	60.3286
				Total	1462.73	589.13	873.6
Date- Aug 23, 2018
Bag #	Pass #		Lower Height (cm)	Layer (cm)	Wet Biomass (g +/- 0.02g)	Dry Biomass (g +/- 0.02g)	Mass Lost (g +/- 0.04g)	%Loss
0	1		90	NA	NA	NA	NA	NA
1	2		80	80-90	334.14	192.18	141.96	42.4852
2	3		70	70-80	345.19	185.56	159.63	46.2441
3	4		60	60-70	59.19	30.64	28.55	48.2345
4	5		50	50-60	68.41	32.09	36.32	53.0917
5	6		40	40-50	105.42	41.24	64.18	60.8803
6	7		30	30-40	119.04	48.01	71.03	59.669
7	8		20	20-30	126.23	52.12	74.11	58.7103
8	9		10	10-20	134.66	54.51	80.15	59.5203
9	10		0	0-10	145.59	68.76	76.83	52.7715
				Average	159.763	78.3456	81.4178	53.5119
				Total	1437.87	705.11	732.76
Date- Aug 29, 2018
Bag #	Pass #		Height Band (cm)	Layer (cm)	Wet Biomass (g +/- 0.02g)	Dry Biomass (g +/- 0.02g)	Mass Lost (g +/- 0.04g)	%Loss
0	1		90	NA	NA	NA	NA	NA
1	2		80	80-90	321.53	198.99	122.54	38.1115
2	3		70	70-80	272.45	157.07	115.38	42.3491
3	4		60	60-70	48.08	23.612	24.468	50.8902
4	5		50	50-60	52.5	26.52	25.98	49.4857
5	6		40	40-50	93.24	37.825	55.415	59.4326
6	7		30	30-40	83.18	32.839	50.341	60.5206
7	8		20	20-30	110.72	48.606	62.114	56.1001
8	9		10	10-20	104.42	44.65	59.77	57.24
9	10		0	0-10	109.83	54.639	55.191	50.2513
				Average	132.883	69.4168	63.4666	51.5979
				Total	1195.95	624.751	571.199
